# Supplementary material for: Evaluation of a Contactless Sleep Monitoring Device for Sleep Stage Detection at Home in a Healthy Population: Prospective Study in Free-Living Conditions
Source: JMIR Hum Factors. 2026 Apr 2;13:e77033. doi: 10.2196/77033 (PMC13046097; doi:10.2196/77033)
Supplement: Multimedia Appendix 2 [file humanfactors-v13-e77033-s002.xlsx]

## Sheet: Sheet1
This table contains the results of statistical tests Kruskal-Wallis and Brown-Forsythe tests followed by Holm-Bonferroni correction. Legend: metrics (column A): Acronym of the metric being tested. metadata (column B): Metadata category being analyzed for subgroup analysis. alpha (column C): Significance level used for the tests, set at 0.05. k_stat (column D): Kruskal-Wallis test statistic. k_p_v…
metrics	metadata	alpha	k_stat	k_p_value	b_stat	b_p_value	adjusted_k_alpha	k_rejected	b_p_values	adjusted_b_alpha	b_rejected
TST	bmi_group	0.05	3.70033	0.295694	0.52609	0.665242	0.000331126	0	0.665242	0.000684932	0
TST	sex	0.05	0.378316	0.538506	1.04479	0.308855	0.000581395	0	0.308855	0.000294118	0
TST	psqi_score_group	0.05	8.00504	0.0459077	2.21698	0.0903032	0.000228311	0	0.0903032	0.000229358	0
TST	psqi_quality_group	0.05	4.48688	0.0341559	3.70176	0.0569391	0.000224215	0	0.0569391	0.000220264	0
TST	psqi_latency_group	0.05	3.8758	0.0489871	6.64849	0.011245	0.000230415	0	0.011245	0.000211864	0
TST	psqi_duration_group	0.05	13.9471	0.000188032	1.97425	0.162815	0.00021097	1	0.162815	0.000245098	0
TST	psqi_efficiency_group	0.05	2.73233	0.0983359	0.415659	0.520453	0.00025641	0	0.520453	0.000458716	0
TST	psqi_disturbances_group	0.05	0.739888	0.389697	0.088808	0.76626	0.000420168	0	0.76626	0.00102041	0
TST	psqi_medication_group	0.05	0.156356	0.692534	0.231626	0.631277	0.000961538	0	0.631277	0.000625	0
TST	psqi_day_dysfunction_group	0.05	5.20487	0.0225237	0.178824	0.673211	0.000220264	0	0.673211	0.000704225	0
TST	mattress	0.05	1.54868	0.907384	1.05903	0.387066	0.00357143	0	0.387066	0.000344828	0
TST	mattress_thickness_group	0.05	3.13833	0.0764719	0.00693144	0.933796	0.000240385	0	0.933796	0.00357143	0
TST	is_couple	0.05	0.00110947	0.973428	0.00211632	0.963388	0.00833333	0	0.963388	0.00714286	0
TST	age_group	0.05	5.61451	0.0603704	0.8749	0.419684	0.000236967	0	0.419684	0.000359712	0
TILight	bmi_group	0.05	9.17646	0.0270344	0.724923	0.539156	0.000221239	0	0.539156	0.000471698	0
TILight	sex	0.05	3.10501	0.0780517	0.0342106	0.853585	0.000241546	0	0.853585	0.00178571	0
TILight	psqi_score_group	0.05	2.73306	0.434638	1.07775	0.361738	0.00046729	0	0.361738	0.000328947	0
TILight	psqi_quality_group	0.05	1.40118	0.236526	0.000220945	0.988167	0.00030303	0	0.988167	0.0166667	0
TILight	psqi_latency_group	0.05	0.0560472	0.812856	0.0149342	0.902959	0.00166667	0	0.902959	0.00263158	0
TILight	psqi_duration_group	0.05	0.215826	0.642239	0.467041	0.495789	0.000806452	0	0.495789	0.000420168	0
TILight	psqi_efficiency_group	0.05	2.01156	0.156105	0.840771	0.361182	0.000271739	0	0.361182	0.000324675	0
TILight	psqi_disturbances_group	0.05	3.54595	0.0596909	0.541429	0.463407	0.000235849	0	0.463407	0.000406504	0
TILight	psqi_medication_group	0.05	1.05697	0.303907	0.671825	0.414188	0.000342466	0	0.414188	0.000357143	0
TILight	psqi_day_dysfunction_group	0.05	0.0396582	0.84215	0.197294	0.657786	0.00192308	0	0.657786	0.000666667	0
TILight	mattress	0.05	19.7234	0.00140823	1.06928	0.381344	0.000214592	0	0.381344	0.000342466	0
TILight	mattress_thickness_group	0.05	0.126334	0.722264	4.84548	0.0297515	0.00111111	0	0.0297515	0.000213675	0
TILight	is_couple	0.05	0.788955	0.374416	0.628216	0.429657	0.000396825	0	0.429657	0.000373134	0
TILight	age_group	0.05	2.05577	0.357762	0.661275	0.518161	0.000381679	0	0.518161	0.00045045	0
TIDeep	bmi_group	0.05	2.20881	0.530216	1.31779	0.272146	0.000561798	0	0.272146	0.00027933	0
TIDeep	sex	0.05	0.358143	0.549539	3.71437	0.0564128	0.00060241	0	0.0564128	0.000219298	0
TIDeep	psqi_score_group	0.05	2.88139	0.410276	1.22289	0.304992	0.000446429	0	0.304992	0.000292398	0
TIDeep	psqi_quality_group	0.05	0.174235	0.676375	0.0973642	0.755607	0.000909091	0	0.755607	0.000961538	0
TIDeep	psqi_latency_group	0.05	0.0717668	0.788781	0.000236968	0.987746	0.00131579	0	0.987746	0.0125	0
TIDeep	psqi_duration_group	0.05	0.0582203	0.809331	0.15767	0.69208	0.0015625	0	0.69208	0.000746269	0
TIDeep	psqi_efficiency_group	0.05	0.239875	0.624296	0.21777	0.641667	0.000714286	0	0.641667	0.000632911	0
TIDeep	psqi_disturbances_group	0.05	2.36444	0.124128	0.599628	0.440381	0.000265957	0	0.440381	0.000378788	0
TIDeep	psqi_medication_group	0.05	1.99434	0.157888	0.840268	0.361325	0.000276243	0	0.361325	0.000326797	0
TIDeep	psqi_day_dysfunction_group	0.05	0.00274641	0.958205	0.314106	0.576311	0.00625	0	0.576311	0.000515464	0
TIDeep	mattress	0.05	13.5887	0.0184447	2.36437	0.0442854	0.000217391	0	0.0442854	0.00021645	0
TIDeep	mattress_thickness_group	0.05	1.52661	0.216622	0.0678171	0.795016	0.000299401	0	0.795016	0.00111111	0
TIDeep	is_couple	0.05	1.64451	0.199708	1.36381	0.245316	0.000294118	0	0.245316	0.00026455	0
TIDeep	age_group	0.05	0.720021	0.697669	1.08104	0.342693	0.000980392	0	0.342693	0.000316456	0
TIREM	bmi_group	0.05	5.19885	0.157802	0.886586	0.450433	0.000273224	0	0.450433	0.000387597	0
TIREM	sex	0.05	0.000767625	0.977897	0.19714	0.657874	0.01	0	0.657874	0.000675676	0
TIREM	psqi_score_group	0.05	1.73226	0.629786	1.06827	0.365756	0.000735294	0	0.365756	0.00033557	0
TIREM	psqi_quality_group	0.05	0.357708	0.549782	0.000314163	0.985891	0.000609756	0	0.985891	0.01	0
TIREM	psqi_latency_group	0.05	1.29984	0.254243	0.246131	0.620802	0.0003125	0	0.620802	0.00060241	0
TIREM	psqi_duration_group	0.05	2.92626	0.0871494	7.08335e-05	0.9933	0.000246305	0	0.9933	0.025	0
TIREM	psqi_efficiency_group	0.05	2.90359	0.0883824	2.31898	0.130673	0.000248756	0	0.130673	0.000236967	0
TIREM	psqi_disturbances_group	0.05	0.0167763	0.896944	0.250932	0.61742	0.003125	0	0.61742	0.000595238	0
TIREM	psqi_medication_group	0.05	0.459496	0.497859	0.276119	0.600314	0.000526316	0	0.600314	0.000555556	0
TIREM	psqi_day_dysfunction_group	0.05	0.215917	0.642169	0.297558	0.586522	0.000793651	0	0.586522	0.000543478	0
TIREM	mattress	0.05	1.06105	0.957493	0.339637	0.887896	0.00555556	0	0.887896	0.00227273	0
TIREM	mattress_thickness_group	0.05	4.50003	0.0338942	1.5102	0.221661	0.000223214	0	0.221661	0.000259067	0
TIREM	is_couple	0.05	0.000123274	0.991141	1.50651	0.222201	0.0166667	0	0.222201	0.000260417	0
TIREM	age_group	0.05	2.80228	0.246316	0.566577	0.569054	0.000306748	0	0.569054	0.000505051	0
TIWake	bmi_group	0.05	3.70033	0.295694	0.52609	0.665242	0.000337838	0	0.665242	0.000714286	0
TIWake	sex	0.05	0.378316	0.538506	1.04479	0.308855	0.000531915	0	0.308855	0.000277778	0
TIWake	psqi_score_group	0.05	8.00504	0.0459077	2.21698	0.0903032	0.000230415	0	0.0903032	0.000222222	0
TIWake	psqi_quality_group	0.05	4.48688	0.0341559	3.70176	0.0569391	0.000224215	0	0.0569391	0.00021645	0
TIWake	psqi_latency_group	0.05	3.8758	0.0489871	6.64849	0.011245	0.000232558	0	0.011245	0.00021097	0
TIWake	psqi_duration_group	0.05	13.9471	0.000188032	1.97425	0.162815	0.000210084	1	0.162815	0.000234742	0
TIWake	psqi_efficiency_group	0.05	2.73233	0.0983359	0.415659	0.520453	0.000259067	0	0.520453	0.000403226	0
TIWake	psqi_disturbances_group	0.05	0.739888	0.389697	0.088808	0.76626	0.000406504	0	0.76626	0.00121951	0
TIWake	psqi_medication_group	0.05	0.156356	0.692534	0.231626	0.631277	0.000757576	0	0.631277	0.000581395	0
TIWake	psqi_day_dysfunction_group	0.05	5.20487	0.0225237	0.178824	0.673211	0.000219298	0	0.673211	0.000746269	0
TIWake	mattress	0.05	1.54868	0.907384	1.05903	0.387066	0.0025	0	0.387066	0.000318471	0
TIWake	mattress_thickness_group	0.05	3.13833	0.0764719	0.00693144	0.933796	0.000247525	0	0.933796	0.00333333	0
TIWake	is_couple	0.05	0.00110947	0.973428	0.00211632	0.963388	0.00833333	0	0.963388	0.00714286	0
TIWake	hypnotics_night1	0.05	0.103547	0.747613	0.231517	0.631324	0.000925926	0	0.631324	0.000595238	0
TIWake	sleep_quality_night1	0.05	5.4065	0.248071	0.58196	0.676326	0.000316456	0	0.676326	0.000769231	0
TIWake	age_group	0.05	5.61451	0.0603704	0.8749	0.419684	0.000241546	0	0.419684	0.00033557	0
PILight	bmi_group	0.05	11.5291	0.00918323	0.59411	0.620126	0.000213675	0	0.620126	0.000555556	0
PILight	sex	0.05	2.04385	0.152823	1.84354e-05	0.996582	0.00027933	0	0.996582	0.05	0
PILight	psqi_score_group	0.05	2.4916	0.47681	1.21414	0.308171	0.0005	0	0.308171	0.000274725	0
PILight	psqi_quality_group	0.05	0.861706	0.353262	0.0374296	0.84695	0.000381679	0	0.84695	0.00172414	0
PILight	psqi_latency_group	0.05	0.0560472	0.812856	0.218271	0.641284	0.00119048	0	0.641284	0.000625	0
PILight	psqi_duration_group	0.05	0.704104	0.401408	1.29868	0.25693	0.000420168	0	0.25693	0.000253807	0
PILight	psqi_efficiency_group	0.05	1.7595	0.184687	0.62226	0.431905	0.000289017	0	0.431905	0.000347222	0
PILight	psqi_disturbances_group	0.05	3.27612	0.070295	0.0937951	0.759986	0.000245098	0	0.759986	0.00116279	0
PILight	psqi_medication_group	0.05	1.15193	0.283145	0.560883	0.455503	0.000328947	0	0.455503	0.000367647	0
PILight	psqi_day_dysfunction_group	0.05	0.00538297	0.941513	0.105182	0.746313	0.00384615	0	0.746313	0.00102041	0
PILight	mattress	0.05	18.5385	0.00234201	1.22906	0.300305	0.000212766	0	0.300305	0.00026738	0
PILight	mattress_thickness_group	0.05	0.103416	0.747768	5.042	0.0266853	0.000943396	0	0.0266853	0.000211864	0
PILight	is_couple	0.05	1.12429	0.288996	0.635192	0.427114	0.000331126	0	0.427114	0.000342466	0
PILight	hypnotics_night1	0.05	0.00370622	0.951456	1.45442	0.230317	0.00454545	0	0.230317	0.000247525	0
PILight	sleep_quality_night1	0.05	2.2151	0.696266	1.418	0.232612	0.00078125	0	0.232612	0.000248756	0
PILight	age_group	0.05	2.81407	0.244868	1.91909	0.151451	0.000308642	0	0.151451	0.000233645	0
PIDeep	bmi_group	0.05	2.83096	0.418429	1.08049	0.36038	0.00042735	0	0.36038	0.000299401	0
PIDeep	sex	0.05	0.172716	0.67771	3.11013	0.0804625	0.000735294	0	0.0804625	0.000218341	0
PIDeep	psqi_score_group	0.05	2.80899	0.422021	1.18631	0.31848	0.000434783	0	0.31848	0.000280899	0
PIDeep	psqi_quality_group	0.05	0.0531362	0.817693	0.130751	0.718349	0.00121951	0	0.718349	0.000862069	0
PIDeep	psqi_latency_group	0.05	0.0242587	0.876229	0.039145	0.843527	0.00166667	0	0.843527	0.0015625	0
PIDeep	psqi_duration_group	0.05	0.0218018	0.882616	0.00722262	0.932427	0.00192308	0	0.932427	0.00294118	0
PIDeep	psqi_efficiency_group	0.05	0.13493	0.713375	0.318241	0.573815	0.000806452	0	0.573815	0.000462963	0
PIDeep	psqi_disturbances_group	0.05	2.63745	0.104371	0.279322	0.598211	0.000260417	0	0.598211	0.000510204	0
PIDeep	psqi_medication_group	0.05	1.57263	0.209826	0.476669	0.491389	0.000297619	0	0.491389	0.000381679	0
PIDeep	psqi_day_dysfunction_group	0.05	0.0293073	0.864071	0.202333	0.65373	0.00151515	0	0.65373	0.000666667	0
PIDeep	mattress	0.05	13.5118	0.0190265	2.51161	0.0340339	0.00021645	0	0.0340339	0.000213675	0
PIDeep	mattress_thickness_group	0.05	1.07764	0.299225	0.893173	0.346635	0.00034965	0	0.346635	0.000290698	0
PIDeep	is_couple	0.05	2.46823	0.116169	1.00483	0.318267	0.000271739	0	0.318267	0.00027933	0
PIDeep	hypnotics_night1	0.05	0.0127827	0.909983	0.262907	0.609122	0.00277778	0	0.609122	0.000537634	0
PIDeep	sleep_quality_night1	0.05	2.3696	0.668129	0.578069	0.679123	0.000714286	0	0.679123	0.00078125	0
PIDeep	age_group	0.05	0.822863	0.662701	0.832873	0.437426	0.000704225	0	0.437426	0.00034965	0
PIREM	bmi_group	0.05	4.14924	0.245793	0.563861	0.639953	0.000310559	0	0.639953	0.000617284	0
PIREM	sex	0.05	0.0594449	0.807376	0.00481689	0.944789	0.00111111	0	0.944789	0.00454545	0
PIREM	psqi_score_group	0.05	1.94813	0.583242	0.953353	0.417635	0.000574713	0	0.417635	0.000328947	0
PIREM	psqi_quality_group	0.05	0.224189	0.635867	0.0731422	0.787322	0.000641026	0	0.787322	0.00131579	0
PIREM	psqi_latency_group	0.05	1.37184	0.241497	0.29419	0.588645	0.000306748	0	0.588645	0.0005	0
PIREM	psqi_duration_group	0.05	3.82406	0.0505217	0.571415	0.451313	0.000234742	0	0.451313	0.000359712	0
PIREM	psqi_efficiency_group	0.05	2.56627	0.109165	0.87667	0.351166	0.00026738	0	0.351166	0.000292398	0
PIREM	psqi_disturbances_group	0.05	0.0135115	0.907463	0.102235	0.749771	0.00263158	0	0.749771	0.00104167	0
PIREM	psqi_medication_group	0.05	0.506595	0.476617	0.294362	0.588536	0.000490196	0	0.588536	0.00049505	0
PIREM	psqi_day_dysfunction_group	0.05	0.096686	0.755843	0.284044	0.595138	0.000961538	0	0.595138	0.000505051	0
PIREM	mattress	0.05	0.970173	0.964936	0.400917	0.847293	0.00625	0	0.847293	0.00178571	0
PIREM	mattress_thickness_group	0.05	4.07949	0.0434067	1.52454	0.219495	0.000227273	0	0.219495	0.000243902	0
PIREM	is_couple	0.05	0.044502	0.832922	1.37165	0.24397	0.00125	0	0.24397	0.000251256	0
PIREM	hypnotics_night1	0.05	0.319567	0.571868	0.0432814	0.835568	0.000568182	0	0.835568	0.00151515	0
PIREM	sleep_quality_night1	0.05	3.54886	0.470488	0.986881	0.417778	0.000480769	0	0.417778	0.000331126	0
PIREM	age_group	0.05	1.48161	0.47673	0.95838	0.386581	0.00049505	0	0.386581	0.000314465	0
PIWake	bmi_group	0.05	4.32452	0.228487	0.6673	0.573838	0.000301205	0	0.573838	0.00046729	0
PIWake	sex	0.05	0.110538	0.739533	0.762558	0.384349	0.000877193	0	0.384349	0.0003125	0
PIWake	psqi_score_group	0.05	8.03139	0.0453674	2.18203	0.0943285	0.000228311	0	0.0943285	0.000223214	0
PIWake	psqi_quality_group	0.05	4.20125	0.0403942	2.67997	0.104475	0.000225225	0	0.104475	0.000225225	0
PIWake	psqi_latency_group	0.05	3.68204	0.0550016	7.4692	0.00731499	0.000238095	0	0.00731499	0.000209205	0
PIWake	psqi_duration_group	0.05	15.2681	9.32795e-05	2.63819	0.107185	0.000208333	1	0.107185	0.000226244	0
PIWake	psqi_efficiency_group	0.05	2.56627	0.109165	0.521753	0.471628	0.000268817	0	0.471628	0.000378788	0
PIWake	psqi_disturbances_group	0.05	0.619532	0.431221	0.107408	0.743738	0.000438596	0	0.743738	0.001	0
PIWake	psqi_medication_group	0.05	0.156356	0.692534	0.100441	0.751902	0.000769231	0	0.751902	0.00106383	0
PIWake	psqi_day_dysfunction_group	0.05	5.2368	0.0221139	0.233354	0.630008	0.000217391	0	0.630008	0.000568182	0
PIWake	mattress	0.05	1.67317	0.892263	1.08308	0.373743	0.00208333	0	0.373743	0.000308642	0
PIWake	mattress_thickness_group	0.05	3.40358	0.0650553	0.00478431	0.944978	0.000242718	0	0.944978	0.005	0
PIWake	is_couple	0.05	0.0596647	0.807027	0.158947	0.690874	0.00108696	0	0.690874	0.000793651	0
PIWake	hypnotics_night1	0.05	0.212465	0.644842	0.19779	0.657354	0.000684932	0	0.657354	0.000675676	0
PIWake	sleep_quality_night1	0.05	5.10178	0.277013	0.763192	0.551384	0.000324675	0	0.551384	0.000423729	0
PIWake	age_group	0.05	4.48512	0.106187	0.759918	0.470059	0.00026455	0	0.470059	0.00037594	0
