# Supplementary material for: Evaluation of a Contactless Sleep Monitoring Device for Sleep Stage Detection at Home in a Healthy Population: Prospective Study in Free-Living Conditions
Source: JMIR Hum Factors. 2026 Apr 2;13:e77033. doi: 10.2196/77033 (PMC13046097; doi:10.2196/77033)
Supplement: Multimedia Appendix 3 [file humanfactors-v13-e77033-s003.xlsx]

## Sheet: Data Extraction
Legend EBE: Epoch by epoch S-W: Sleep-Wake		General Information						EBE metrics: S-W						EBE metrics: sleep stages
Results must be interpreted with cautious as the dataset used for WSA performance evaluation has been collected in real-life conditions, is larger and more diverse than the other datasets according to the protocol described in other studies. For all these reasons, the reader must keep in mind that the evaluation of the other devices on the associated datasets may overestimate their performance co…
Reference	Devices	Wearable/Nearable	# subjects	Reference	Study setting	# nights	Comment	Mean reference TST (in minutes) ± std	Se sleep / Sp wake	Sp sleep / Se wake	Accuracy	Proportion of wake data (%)	Kappa	Se light	Se deep	Se REM	Accuracy	Kappa
Chinoy2021	Philips Respironics Actiwatch 2	W	34 healthy young adults	PSG (Siesta; Compumedics)	Sleep Lab 3 nights per subject	98	Exclusions post collection We selected a duration of <470 min (ie, <7h50 min) as the insufficient total recording time threshold whereby individual nights for a device were removed from the final summary analyses.	418 ± 41	0.91	0.63	0.89	8	0.42	N/A	N/A	N/A	N/A	N/A
	Fatigue Science Readiband	W	15 healthy young adults			41		416 ± 48	0.92	0.55	0.88	13	0.43
	Fitbit Alta HR	W	20 healthy young adults			49		425 ± 33	0.95	0.54	0.9	11	0.51	0.76	0.53	0.69	0.68	0.51
	Garmin Fenix 5S	W	11 healthy young adults			29		413 ± 53	0.99	0.18	0.88	14	0.25	0.68	0.56	0.5	0.55	0.3
	Garmin Vivosmart 3	W	15 healthy young adults			43		415 ± 48	0.99	0.19	0.88	14	0.26	0.7	0.56	0.54	0.58	0.33
	EarlySense Live	N	19 healthy young adults			51		422 ± 35	0.96	0.47	0.9	12	0.48	0.57	0.68	0.64	0.59	0.4
	ResMed S+	N	19 healthy young adults			51		422 ± 34	0.93	0.51	0.88	12	0.44	0.67	0.59	0.5	0.6	0.39
	SleepScore Max	N	15 healthy young adults			42		414 ± 49	0.94	0.5	0.88	14	0.46	0.68	0.59	0.49	0.6	0.39
Kainec2024	Philips Repironics Actiwatch Spectrum Plus	W	53 healthy young adults	PSG (EasyCap for 33 participants & EasyCap + BrainAmp MR plus amplifiers, Brain Products GmbH for 20 other participants)	Sleep Lab	53	Device position The Fitbit Versa and Garmin Vivosmart were applied to one wrist, and the Fitbit HR and Actiwatch Spectrum were placed on the other wrist. The Oura Ring was applied to whichever finger it fit on the best. Wrist location (proximal vs. distal) and arm placement (left vs. right) were counterbalanced across participants. Short nights exclusion Three participants slept less than 4.5 h o…	435 ± 57	N/A	N/A	N/A	N/A	N/A	N/A	N/A	N/A	N/A	N/A
	Fitbit Inspire HR	W				53		434 ± 53
	Fitbit Versa 2	W				53		435 ± 57
	Garmin Vivosmart 4	W				53		435 ± 54
	Oura Ring	W				53		435 ± 54
	Withings Sleep Analyzer	N				53		436 ± 56
Miller2022	Apple Watch S6	W	53 healthy young adults	PSG Grass gold-cup electrodes (AstroMed)	Sleep Lab	1/participant	Start/end time For all wearable devices other than Somfit, the start and end of each sleep period were self-determined by their own proprietary automatic sleep detection algorithms. For all such wearable devices, the self-determined sleep period was within the imposed time in bed for all participants. Any time in bed before each device’s self-determined sleep onset or after each device’s self-det…	N/A	0.96	0.26	0.73	33	0.27	0.44	0.71		0.47	0.2
	Garmin Forerunner 245	W							0.98	0.27	0.81	25	0.33	0.68	0.28	0.5	0.43	0.24
	Polar Vantage V	W							0.93	0.51	0.82	25	0.49	0.6	0.33	0.49	0.48	0.31
	Oura Ring Generation 2	W							0.94	0.57	0.85	25	0.56	0.66	0.62	0.52	0.59	0.46
	WHOOP 3.0	W							0.92	0.56	0.83	25	0.52	0.58	0.62	0.66	0.6	0.57
	Somfit	W							0.89	0.57	0.82	20	0.45	0.68	0.68	0.6	0.64	0.5
Tal2017i	EarlySense_i	N	43	Full PSG (Respironics Alice 5 Diagnostic Sleep System) The home setups included one of two models of portable/partial PSG: Embletta Gold or X100 (Embla Corp, Bloomfield, CO, USA).	setup I: Sleep Lab	1/participant	3 setups (in lab & at home) For the home setups, we recruited healthy volunteers with no major sleep disorder, which was confirmed by PSG. Subjects were studied for 1 night in the sleep laboratory (setup I), with one person in bed at home (setup II), or with two persons in bed at home (setup III)	N/A	0.9	0.83	0.89	19	0.66	0.63	0.54	0.4	0.63	0.42
Tal2017ii	EarlySense_ii		7		setup II: at home with no sleep partner				0.95	0.72	0.92	14	0.68	0.64	0.68	0.63	0.66	0.49
Tal2017iii	EarlySense_iii		13		setup III: at home with a sleep partner				0.95	0.79	0.93	15	0.72	0.68	0.52	0.64	0.66	0.5
Ravindran2023	Emfit QS	N	16 community dwelling older adults	SomnoHD PSG system (SOMNOmedics GmbH)	Sleep Lab	1/participant	Health conditions Several of the participants had health conditions including type-2 diabetes, hypertension, obesity, and arthritis and ≈49% (n = 17) had moderate to severe sleep apnea while ≈29% (n = 10) had periodic leg movement disorder. No self-reported history of mental health or neurological problems. Approximately 60% (20/35) of the participants had ≥1 self-reported comorbidities, includin…	422 ± 53	0.99	0.21	0.67	0.41	0.23	0.65	0.41	0.28	0.41	0.18
	Withings Sleep Analyzer	N	35 community dwelling older adults						0.94	0.36	0.75	0.34	0.35	0.52	0.76	0.42	0.49	0.28
	Somnofy	N	17 community dwelling older adults						0.97	0.57	0.81	0.42	0.58	0.68	0.58	0.62	0.62	0.45
Ding2022	Sleeptracker-AI Monitor	N	102 adults	Philips Respironics ALICE 6 LDXs System	Sleep Lab	1/participant	Population: Big sample size, large age and BMI ranges Limits: Lights-off period	418 ± 85	N/A	0.71	N/A	N/A	N/A	0.85	0.66	0.8	0.79	0.68
Ellender2021	Beddit Resmed S+ Jawbone UP3	N	45 adults	N/A	Sleep Lab	1/participant	Epoch by epoch data are not available	371 ± 69	N/A	N/A	N/A	N/A	N/A	N/A	N/A	N/A	N/A	N/A
Hsiou2022	Beddit 3.0 Beddit 3.5	N	35 healthy adults	Grass Comet XL Plus system (Astro-Nova, Inc., West Warwick, RI)	Sleep Lab	1/participant	Epoch by epoch data are not available	375 ± 116 for Beddit 3.5 399 ± 85 for Beddit 3.0	N/A	N/A	N/A	N/A	N/A	N/A	N/A	N/A	N/A	N/A
Tuominen2019	Beddit	N	10 healthy young adults	Medcare Flaga hf. Medical Devices, Reykjavik, Iceland	Sleep Lab	1/participant	No REM stage: while available in the earlier version of the app, REM sleep was no longer available during the study PSG REM sleep did not predictably correlate with any BST stage. PSG REM epochs were dropped for the analysis. Epoch by epoch agreement is assessed but the provided confusion matrix is normalized so the metrics of this document cannot be computed from it.	413 ± 58	N/A	N/A	N/A	N/A	N/A	N/A	N/A	N/A	N/A	0.095
Kholghi2022	Emfit QS	N	33 adult patients	N/A	Sleep Lab	1/participant	Population: Large age and BMI ranges	303 ± 95	N/A	0.1	0.87	N/A	0.13	0.63	0.39	0.46	0.65	N/A
Manners2025	Withings Sleep Analyzer	N	22 healthy adults	Compumedics Grael 4K PSG:EEG devices (Compumedics, Victoria, Australia).	Sleep Lab	1 and 3 nights/participant	This study contains a bigger datasets with more participants but the metrics used in the comparison are available for a subset only. The article also splits the results into nighttime and daytime datasets. To perform meaningful comparisons with other existing works, we extracted the results from the nighttime dataset.	436 ± 81	[0.91-0.97]	0.43	N/A	N/A	N/A	0.63	0.75	0.7	N/A	N/A
	Fitbit Charge 4	W							N/A	0.53	N/A	N/A	N/A	0.76	0.48	0.67	N/A	N/A
Our work	Withings Sleep Analyzer	N	117 healthy adults	CID-LXe (PSG without nasal cannula and oximeter)	at home	1/subject	N/A	435 ± 71	0.93	0.73	0.87	29	0.63	0.68	0.53	0.54	0.63	0.5
